# Supplementary material for: Ancestral Haplotype Retention and Population Expansion Determine the Complicated Population Genetic Structure of the Hilly Lineage of Neolucanus swinhoei Complex (Coleoptera, Lucanidae) on the Subtropical Taiwan Island
Source: Insects. 2021 Mar 5;12(3):227. doi: 10.3390/insects12030227 (PMC7999642; doi:10.3390/insects12030227)
Supplement: Supplementary file 1 [file insects-12-00227-s001.zip]

Archive with 9 entries (9 files):
- Table S2.docx
- Table S3.docx
- Figure S1.tiff
- Figure S2.tiff
- Figure S3.tiff
- Figure S4.tiff
- Figure S5.tiff
- Figure S6.tif
- Table S1.docx
